# Supplementary material for: The contribution of stem cell factor and its receptor c-Kit to cancer-induced bone pain
Source: JCI Insight. 2026 May 5;11(12):e191905. doi: 10.1172/jci.insight.191905 (PMC13313531; doi:10.1172/jci.insight.191905)
Supplement: Supporting data values [file jciinsight-11-191905-s138.xlsx]

## Sheet: Fig. 1B
GAS6	FL	SCF
2e-05	0.0012	0.0079
3e-05	0.0006	0.0079
4e-05	0.0007	0.008

## Sheet: Fig. 1C
Sham	RM-1
0.934404	0.730014
1.02367	0.761939
0.963642	0.67655
1.20584	1.18398
1.12357	0.835187
1.13753	0.16759
1.1628	0.237129
1.02676	0.454989
1.06427	0.680197
0.809237	0.290204
0.91327	0.412668

## Sheet: Fig. 1D
Sham	RM-1
1.07685	2.98007
1.14319	0.97865
1.076	2.82325
1.05864	1.22406
1.11012	2.31458
1.11328	0.740107
1.02541	2.09875
0.945	2.45339
0.999976	1.57983
0.97131	1.46507
1.11009	2.44339

## Sheet: Fig. 2G
CGRP	SP	IB4
43.9024	36.6337	9.48905
51.8182	21.8487	7.40741
26.2195	37.0968	10.3774
29.5858	40.7216	8.06452
		6.36943
		5.4878
		11.811
		7.57576
		6.01504

## Sheet: Fig. 2 H
CGRP	SP	IB4
23.0769	35.4839	2.12766
23.5294	40	4.54545
20.5128	43.1818	6.38298
18.5185	40	0
20	46.9697	2.27273

## Sheet: Fig. 3D
Patients w/o bone mets	Patients w/ bone mets		Sham mice	Du145-bearing mice		Sham mice	RM-1 bearing mice
7.63415	42.5882		4.31412	9.75801		7.21195	19.491
10.1798	22.2545		2.41749	14.1587		5.06519	27.2072
4.25936	32.811		1.95864	24.4113			17.2214
11.6368	30.2546		1.11982				42.1616
	30.8252		0.32059				19.271

## Sheet: Fig. 3E
Patients w/o bone mets	Patients w/ bone mets		Sham mice	Du145-bearing mice		Sham mice	RM-1 bearing mice
56.423	71.7448		56.961	71.2411		65.7591	77.0589
79.4014	73.1256		48.0589	73.4584		76.8971	84.4203
68.8805	84.2698		36.9229	74.4305		66.6639	89.7193
66.6263	83.1705					63.5019	80.7366
78.9354	93.0523					66.6186	56.9104

## Sheet: Fig. 4A
B16-F10	Tramp C1	4T1	B6-Myc-Cap0	RM-1	LL/2
0.001	0.0032	0.0056	0.006	0.0079	0.0164
0.0004	0.0025	0.0054	0.0067	0.0079	0.0176
0.0005	0.0027	0.0056	0.006	0.008	0.0155

## Sheet: Fig. 4B
B16-F10	RM-1	LL/2
0	47.0531	520.171
0	31.0018	310.295
0	25.8244	343.442

## Sheet: Fig. 4C
PWR-1E	DU145
0.0012	0.0147
0.0011	0.0204
0.0008	0.0091
0.0006	0.0141

[truncated: 30 more sheets: Fig. 4D, Fig. 4E, Fig. 4F, Fig. 4G, Fig. 4H, Fig. 4I, Fig. 4J, Fig. 5B, Fig. 5D, Fig. 5E, Fig. 5F, Fig. 5G, Fig. 5H, Fig. 6A, Fig. 6B, Fig. 6C, Fig. 6D, Fig. 6E, Fig. 6F, Fig. 6G …]
